# Supplementary material for: Integrated Metabolome and Transcriptome Analysis of Gibberellins Mediated the Circadian Rhythm of Leaf Elongation by Regulating Lignin Synthesis in Maize
Source: Int J Mol Sci. 2024 Feb 26;25(5):2705. doi: 10.3390/ijms25052705 (PMC10931980; doi:10.3390/ijms25052705)
Supplement: Supplementary file 1 [file ijms-25-02705-s001.zip]

Archive with 1 entries (1 files):
- ijms-2858242-supplementary.pdf
